# Supplementary material for: Small for Gestational Age Calves: Part I—Concept and Definition, Contributing Prenatal Factors and Neonatal Body Morphometrics in Holstein Friesian Calves
Source: Animals (Basel). 2024 Jul 21;14(14):2125. doi: 10.3390/ani14142125 (PMC11273420; doi:10.3390/ani14142125)
Supplement: Supplementary file 1 [file animals-14-02125-s001.zip]

Archive with 1 entries (1 files):
- animals-3091261-supplementary.pdf
